# Supplementary material for: Tissue-resident natural killer (NK) cells are cell lineages distinct from thymic and conventional splenic NK cells
Source: eLife. 2014 Apr 8;3:e01659. doi: 10.7554/eLife.01659 (PMC3975579; doi:10.7554/eLife.01659)
Supplement: Supplementary file 1. — Bone marrow DX5− NK cell signature genes. These genes were used in the expression analysis shown in Figure 2D. DOI: http://dx.doi.org/10.7554/eLife.01659.013 [file elife01659s001.xls]

## Sheet: Sheet1
	1700066M21Rik
	2210020M01Rik
	2700007P21Rik		SUPPLEMENTARY FILE
	Abcb6		DX5-NEGATIVE BM NK CELL SIGNATURE GENES (in alphabetical order)
	Abhd5
	Acaa2
	Aco1
	Aif1
	Akr1c13
	Aldh2
	Alg1
	Alox5ap
	Anxa5
	Arhgap23
	Arid3a
	Arl11
	Arrdc4
	Atic
	Atp1a3
	Atrn
	Atrnl1
	BC023829
	BC096441
	Bivm
	Bmf
	Bphl
	C1galt1c1
	Camkk2
	Ccdc90a
	Ccdc90b
	Cdan1
	Cebpd
	Chchd4
	Chi3l3
	Clec4a1
	Clec4a3
	Cmpk2
	Cmtm3
	Cpt2
	Cryl1
	Csf1r
	Csgalnact2
	Csrp1
	Cst3
	Ctsb
	Ctss
	Ctsz
	Cx3cr1
	Dgcr6
	Dram1
	Ear2
	Elane
	Emilin1
	Emr4
	Erlin1
	F13a1
	Fam102b
	Fam125b
	Fam129a
	Fam174a
	Fam175b
	Fas
	Fcgr4
	Fdps
	Gab2
	Ggh
	Gm13476
	Gng11
	Gng12
	Gpr141
	Gpr160
	Gpx1
	Grn
	Gstm1
	Gypc
	Gzf1
	Haao
	Hgsnat
	Hpse
	Hsd3b7
	Idh1
	Idh2
	Ifi27l2a
	Ifi30
	Ifitm3
	Ift140
	Il6st
	Irf5
	Khk
	Klf4
	Lamp1
	Ldhb
	Lgals3
	Lman2l
	Lrrc8d
	Lst1
	Ly6c1
	Ly6c2
	Ly86
	Lyz1
	Lyz2
	Mapkapk3
	Mdfic
	Mettl7a2
	Mgst3
	Mpeg1
	Ms4a4c
	Ms4a6c
	Ms4a6d
	Mt1
	Myadm
	N4bp2l1
	Naaa
	Naip5
	Naip6
	Ncoa1
	Nfxl1
	Nhsl2
	Nlrc4
	Nnt
	Npc2
	Nr1d1
	Oas1a
	Ogfrl1
	P2rx7
	Pafah2
	Parp11
	Pcyox1
	Pfkm
	Pgcp
	Pld4
	Plin2
	Pmaip1
	Pnp2
	Pot1a
	Ppbp
	Prkra
	Psap
	Rab32
	Ralb
	Rdh14
	Rgs10
	Rnase4
	Rnase6
	Rras
	S100a4
	Scpep1
	Selenbp1
	Sfpi1
	Sgcb
	Sh3tc1
	Shq1
	Sirpa
	Slc29a3
	Slc46a3
	Slfn1
	Slfn5
	Smpdl3a
	Snca
	Socs6
	Sqrdl
	Srd5a3
	Stard8
	Susd3
	Suv420h1
	Tbc1d2
	Tmed3
	Tmem106b
	Tmem38b
	Tmem51
	Tnfrsf21
	Tnfsf13
	Tom1
	Tor1a
	Tor3a
	Tspan3
	Tspan31
	Ttbk2
	Tubb6
	Ugt1a6b
	Umps
	Vill
	Wdr11
	Wdr41
	Zfp12
	Zfp710
